# Supplementary material for: Haploinsufficiency of Trp53 dramatically extends the lifespan of Sirt6-deficient mice
Source: eLife. 2018 Feb 23;7:e32127. doi: 10.7554/eLife.32127 (PMC5825207; doi:10.7554/eLife.32127)
Supplement: Figure 2—source data 1. [file elife-32127-fig2-data1.xlsx]

## Sheet: Sheet1
~24 days old mice: Serum IGF-1 levels
	Sirt6+/+p53+/+	Sirt6-/-p53+/+	Sirt6-/-p53+/-
	294.63	40.2583	536.411
	421.433	54.8683	356.599
	558.651	139.709	173.692
	474.002	31.4105	301.284
	336.385	45.0213	185.798
			228.09
