# Supplementary material for: Haploinsufficiency of Trp53 dramatically extends the lifespan of Sirt6-deficient mice
Source: eLife. 2018 Feb 23;7:e32127. doi: 10.7554/eLife.32127 (PMC5825207; doi:10.7554/eLife.32127)
Supplement: Figure 2—source data 2. [file elife-32127-fig2-data2.xlsx]

## Sheet: Sheet1
10-16 months old mice: serum igf-1 levels
	Sirt6+/+p53+/+	Sirt6-/-p53+/-
	444.356	382.135
	460.171	218.329
	347.559	472.454
	457.242	288.993
	451.411	270
