# Supplementary material for: Haploinsufficiency of Trp53 dramatically extends the lifespan of Sirt6-deficient mice
Source: eLife. 2018 Feb 23;7:e32127. doi: 10.7554/eLife.32127 (PMC5825207; doi:10.7554/eLife.32127)
Supplement: Figure 2—source data 3. [file elife-32127-fig2-data3.xlsx]

## Sheet: Sheet1
~24 days old mice: Serum glucose levels
	Sirt6+/+p53+/+	Sirt6-/-p53+/+	Sirt6-/-p53+/-
	8.9319	5.49642	8.36786
	7.37676	8.15561	6.43569
	8.70219	8.82466	7.23199
	8.53561	8.46287	8.31134
	8.3749	5.04002	9.07911
			8.6391
