# Supplementary material for: Haploinsufficiency of Trp53 dramatically extends the lifespan of Sirt6-deficient mice
Source: eLife. 2018 Feb 23;7:e32127. doi: 10.7554/eLife.32127 (PMC5825207; doi:10.7554/eLife.32127)
Supplement: Figure 2—source data 4. [file elife-32127-fig2-data4.xlsx]

## Sheet: Sheet1
10-16 months old mice: serum glucose levels
	Sirt6+/+p53+/+	Sirt6-/-p53+/-
	8.07875	3.19577
	8.73138	8.25373
	6.39011	7.16745
	8.61986	7.27536
	8.4644	7.20261
